# Supplementary material for: Cycling Quiescence in Temozolomide Resistant Glioblastoma Cells Is Partly Explained by microRNA-93 and -193-Mediated Decrease of Cyclin D
Source: Front Pharmacol. 2019 Feb 22;10:134. doi: 10.3389/fphar.2019.00134 (PMC6395452; doi:10.3389/fphar.2019.00134)
Supplement: Supplementary file 1 [file Table_1.XLS]

## Sheet: Sheet0
© 2000-2013 Ingenuity Systems, Inc. All rights reserved.
ID	Symbol	Observation 1 (Other)	Source	Confidence	Symbol	Pathway
hsa-mir-373	miR-291a-3p (and other miRNAs w/seed AAGUGCU)	33.670	TarBase,TargetScan Human,miRecords	Experimentally Observed,High (predicted)	ADAM9	Axonal Guidance Signaling
hsa-mir-181b	miR-181a-5p (and other miRNAs w/seed ACAUUCA)	34.461	miRecords	Experimentally Observed	AICDA	Primary Immunodeficiency Signaling Salvage Pathways of Pyrimidine Deoxyribonucleotides Salvage Pathways of Pyrimidine Ribonucleotides
hsa-mir-373	miR-291a-3p (and other miRNAs w/seed AAGUGCU)	33.670	TarBase,TargetScan Human,miRecords	Experimentally Observed,High (predicted)	ANKRD13B
hsa-mir-373	miR-291a-3p (and other miRNAs w/seed AAGUGCU)	33.670	TarBase,TargetScan Human,miRecords	Experimentally Observed,High (predicted)	ANKRD52
hsa-mir-93	miR-17-5p (and other miRNAs w/seed AAAGUGC)	35.269	Ingenuity Expert Findings,TargetScan Human,miRecords	Experimentally Observed,High (predicted)	APP	Amyloid Processing Docosahexaenoic Acid (DHA) Signaling Mitochondrial Dysfunction Neuroprotective Role of THOP1 in Alzheimer's Disease Reelin Signaling in Neurons
hsa-mir-373	miR-291a-3p (and other miRNAs w/seed AAGUGCU)	33.670	TargetScan Human,miRecords	Experimentally Observed,High (predicted)	APP	Amyloid Processing Docosahexaenoic Acid (DHA) Signaling Mitochondrial Dysfunction Neuroprotective Role of THOP1 in Alzheimer's Disease Reelin Signaling in Neurons
hsa-mir-373	miR-291a-3p (and other miRNAs w/seed AAGUGCU)	33.670	TarBase,TargetScan Human,miRecords	Experimentally Observed,High (predicted)	ARHGEF3	Breast Cancer Regulation by Stathmin1 Molecular Mechanisms of Cancer Phospholipase C Signaling Reelin Signaling in Neurons RhoGDI Signaling Signaling by Rho Family GTPases Thrombin Signaling
hsa-mir-93	miR-17-5p (and other miRNAs w/seed AAAGUGC)	35.269	TarBase,TargetScan Human,miRecords	Experimentally Observed,High (predicted)	ARID4B	DNA Methylation and Transcriptional Repression Signaling
hsa-mir-23a	miR-23a-3p (and other miRNAs w/seed UCACAUU)	34.221	TarBase,miRecords	Experimentally Observed	ATAT1
hsa-mir-93	miR-17-5p (and other miRNAs w/seed AAAGUGC)	35.269	Ingenuity Expert Findings,TargetScan Human	Experimentally Observed,High (predicted)	BAMBI	Hepatic Fibrosis / Hepatic Stellate Cell Activation
hsa-mir-373	miR-291a-3p (and other miRNAs w/seed AAGUGCU)	33.670	TarBase,miRecords	Experimentally Observed	BAZ1A
hsa-mir-93	miR-17-5p (and other miRNAs w/seed AAAGUGC)	35.269	miRecords	Experimentally Observed	BCL2	Amyotrophic Lateral Sclerosis Signaling Apoptosis Signaling Ceramide Signaling Cytotoxic T Lymphocyte-mediated Apoptosis of Target Cells Death Receptor Signaling Docosahexaenoic Acid (DHA) Signaling Glucocorticoid Receptor Signaling Hepatic Fibrosis / Hepatic Stellate Cell Activation IL-15 Signaling IL-8 Signaling Induction of Apoptosis by HIV1 Interferon Signaling Melanocyte Development and Pigm…
hsa-mir-181b	miR-181a-5p (and other miRNAs w/seed ACAUUCA)	34.461	Ingenuity Expert Findings,TarBase,TargetScan Human,miRecords	Experimentally Observed,High (predicted)	BCL2	Amyotrophic Lateral Sclerosis Signaling Apoptosis Signaling Ceramide Signaling Cytotoxic T Lymphocyte-mediated Apoptosis of Target Cells Death Receptor Signaling Docosahexaenoic Acid (DHA) Signaling Glucocorticoid Receptor Signaling Hepatic Fibrosis / Hepatic Stellate Cell Activation IL-15 Signaling IL-8 Signaling Induction of Apoptosis by HIV1 Interferon Signaling Melanocyte Development and Pigm…
hsa-mir-93	miR-17-5p (and other miRNAs w/seed AAAGUGC)	35.269	Ingenuity Expert Findings,TargetScan Human,miRecords	Experimentally Observed,High (predicted)	BCL2L11	Apoptosis Signaling Molecular Mechanisms of Cancer PTEN Signaling
hsa-mir-19b	miR-19b-3p (and other miRNAs w/seed GUGCAAA)	35.177	TargetScan Human,miRecords	Experimentally Observed,High (predicted)	BCL2L11	Apoptosis Signaling Molecular Mechanisms of Cancer PTEN Signaling
hsa-mir-367	miR-92a-3p (and other miRNAs w/seed AUUGCAC)	33.709	Ingenuity Expert Findings,TargetScan Human,miRecords	Experimentally Observed,High (predicted)	BCL2L11	Apoptosis Signaling Molecular Mechanisms of Cancer PTEN Signaling
hsa-mir-93	miR-17-5p (and other miRNAs w/seed AAAGUGC)	35.269	TargetScan Human,miRecords	Experimentally Observed,High (predicted)	BMPR2	BMP signaling pathway Cardiomyocyte Differentiation via BMP Receptors Epithelial Adherens Junction Signaling Factors Promoting Cardiogenesis in Vertebrates Human Embryonic Stem Cell Pluripotency Molecular Mechanisms of Cancer Mouse Embryonic Stem Cell Pluripotency NF-κB Signaling PPARα/RXRα Activation PTEN Signaling Role of NANOG in Mammalian Embryonic Stem Cell Pluripotency Role of Osteoblasts, …
hsa-mir-19b	miR-19b-3p (and other miRNAs w/seed GUGCAAA)	35.177	TargetScan Human,miRecords	Experimentally Observed,High (predicted)	BMPR2	BMP signaling pathway Cardiomyocyte Differentiation via BMP Receptors Epithelial Adherens Junction Signaling Factors Promoting Cardiogenesis in Vertebrates Human Embryonic Stem Cell Pluripotency Molecular Mechanisms of Cancer Mouse Embryonic Stem Cell Pluripotency NF-κB Signaling PPARα/RXRα Activation PTEN Signaling Role of NANOG in Mammalian Embryonic Stem Cell Pluripotency Role of Osteoblasts, …
hsa-mir-367	miR-92a-3p (and other miRNAs w/seed AUUGCAC)	33.709	TargetScan Human,miRecords	Experimentally Observed,High (predicted)	BMPR2	BMP signaling pathway Cardiomyocyte Differentiation via BMP Receptors Epithelial Adherens Junction Signaling Factors Promoting Cardiogenesis in Vertebrates Human Embryonic Stem Cell Pluripotency Molecular Mechanisms of Cancer Mouse Embryonic Stem Cell Pluripotency NF-κB Signaling PPARα/RXRα Activation PTEN Signaling Role of NANOG in Mammalian Embryonic Stem Cell Pluripotency Role of Osteoblasts, …
hsa-mir-93	miR-17-5p (and other miRNAs w/seed AAAGUGC)	35.269	Ingenuity Expert Findings,TargetScan Human	Experimentally Observed,High (predicted)	BNIP2
hsa-mir-373	miR-291a-3p (and other miRNAs w/seed AAGUGCU)	33.670	TarBase,miRecords	Experimentally Observed	C12orf23
hsa-mir-23a	miR-23a-3p (and other miRNAs w/seed UCACAUU)	34.221	miRecords	Experimentally Observed	C21orf33
hsa-mir-373	miR-291a-3p (and other miRNAs w/seed AAGUGCU)	33.670	TarBase,miRecords	Experimentally Observed	C9orf78
hsa-mir-93	miR-17-5p (and other miRNAs w/seed AAAGUGC)	35.269	TargetScan Human,miRecords	Experimentally Observed,High (predicted)	CCND1	Acute Myeloid Leukemia Signaling Androgen Signaling Aryl Hydrocarbon Receptor Signaling Bladder Cancer Signaling Cell Cycle Regulation by BTG Family Proteins Cell Cycle: G1/S Checkpoint Regulation Chronic Myeloid Leukemia Signaling Colorectal Cancer Metastasis Signaling Cyclins and Cell Cycle Regulation Endometrial Cancer Signaling ErbB2-ErbB3 Signaling Estrogen-Dependent Breast Cancer Signaling …
hsa-mir-193b	miR-193a-3p (and other miRNAs w/seed ACUGGCC)	33.371	Ingenuity Expert Findings,TargetScan Human	Experimentally Observed,High (predicted)	CCND1	Acute Myeloid Leukemia Signaling Androgen Signaling Aryl Hydrocarbon Receptor Signaling Bladder Cancer Signaling Cell Cycle Regulation by BTG Family Proteins Cell Cycle: G1/S Checkpoint Regulation Chronic Myeloid Leukemia Signaling Colorectal Cancer Metastasis Signaling Cyclins and Cell Cycle Regulation Endometrial Cancer Signaling ErbB2-ErbB3 Signaling Estrogen-Dependent Breast Cancer Signaling …
hsa-mir-19b	miR-19b-3p (and other miRNAs w/seed GUGCAAA)	35.177	TargetScan Human,miRecords	Experimentally Observed,High (predicted)	CCND1	Acute Myeloid Leukemia Signaling Androgen Signaling Aryl Hydrocarbon Receptor Signaling Bladder Cancer Signaling Cell Cycle Regulation by BTG Family Proteins Cell Cycle: G1/S Checkpoint Regulation Chronic Myeloid Leukemia Signaling Colorectal Cancer Metastasis Signaling Cyclins and Cell Cycle Regulation Endometrial Cancer Signaling ErbB2-ErbB3 Signaling Estrogen-Dependent Breast Cancer Signaling …
hsa-mir-373	miR-291a-3p (and other miRNAs w/seed AAGUGCU)	33.670	TargetScan Human,miRecords	Experimentally Observed,High (predicted)	CCND1	Acute Myeloid Leukemia Signaling Androgen Signaling Aryl Hydrocarbon Receptor Signaling Bladder Cancer Signaling Cell Cycle Regulation by BTG Family Proteins Cell Cycle: G1/S Checkpoint Regulation Chronic Myeloid Leukemia Signaling Colorectal Cancer Metastasis Signaling Cyclins and Cell Cycle Regulation Endometrial Cancer Signaling ErbB2-ErbB3 Signaling Estrogen-Dependent Breast Cancer Signaling …
hsa-mir-373	miR-291a-3p (and other miRNAs w/seed AAGUGCU)	33.670	TargetScan Human,miRecords	Experimentally Observed,High (predicted)	CCND2	Aryl Hydrocarbon Receptor Signaling Cell Cycle: G1/S Checkpoint Regulation Cyclins and Cell Cycle Regulation GADD45 Signaling IL-8 Signaling Molecular Mechanisms of Cancer p53 Signaling
hsa-mir-367	miR-92a-3p (and other miRNAs w/seed AUUGCAC)	33.709	Ingenuity Expert Findings,TargetScan Human	Experimentally Observed,High (predicted)	CCNE2	Antiproliferative Role of TOB in T Cell Signaling Aryl Hydrocarbon Receptor Signaling Breast Cancer Regulation by Stathmin1 Cell Cycle Regulation by BTG Family Proteins Cell Cycle: G1/S Checkpoint Regulation Cyclins and Cell Cycle Regulation DNA damage-induced 14-3-3σ Signaling Estrogen-mediated S-phase Entry Factors Promoting Cardiogenesis in Vertebrates GADD45 Signaling HER-2 Signaling in Breas…
hsa-mir-373	miR-291a-3p (and other miRNAs w/seed AAGUGCU)	33.670	TarBase,miRecords	Experimentally Observed	CD24
hsa-mir-373	miR-291a-3p (and other miRNAs w/seed AAGUGCU)	33.670	TargetScan Human,miRecords	Experimentally Observed,High (predicted)	CD44	Chondroitin Sulfate Degradation (Metazoa) Dermatan Sulfate Degradation (Metazoa) Glioma Invasiveness Signaling Leukocyte Extravasation Signaling Ovarian Cancer Signaling Rac Signaling RhoGDI Signaling Wnt/β-catenin Signaling
hsa-mir-373	miR-291a-3p (and other miRNAs w/seed AAGUGCU)	33.670	Ingenuity Expert Findings	Experimentally Observed	CD46	Complement System
hsa-mir-181b	miR-181a-5p (and other miRNAs w/seed ACAUUCA)	34.461	TarBase,TargetScan Human,miRecords	Experimentally Observed,High (predicted)	CD69	Crosstalk between Dendritic Cells and Natural Killer Cells
hsa-mir-373	miR-291a-3p (and other miRNAs w/seed AAGUGCU)	33.670	TarBase,miRecords	Experimentally Observed	CD83	Communication between Innate and Adaptive Immune Cells Crosstalk between Dendritic Cells and Natural Killer Cells Dendritic Cell Maturation TREM1 Signaling
hsa-mir-373	miR-291a-3p (and other miRNAs w/seed AAGUGCU)	33.670	TarBase	Experimentally Observed	CDK11A/CDK11B
hsa-mir-373	miR-291a-3p (and other miRNAs w/seed AAGUGCU)	33.670	TargetScan Human,miRecords	Experimentally Observed,High (predicted)	CDK19
hsa-mir-93	miR-17-5p (and other miRNAs w/seed AAAGUGC)	35.269	Ingenuity Expert Findings,TarBase,TargetScan Human,miRecords	Experimentally Observed,High (predicted)	CDKN1A	ATM Signaling Antiproliferative Role of Somatostatin Receptor 2 Aryl Hydrocarbon Receptor Signaling Bladder Cancer Signaling Breast Cancer Regulation by Stathmin1 Cell Cycle: G1/S Checkpoint Regulation Cell Cycle: G2/M DNA Damage Checkpoint Regulation Chronic Myeloid Leukemia Signaling Cyclins and Cell Cycle Regulation Estrogen-mediated S-phase Entry GADD45 Signaling Glioblastoma Multiforme Signa…
hsa-mir-373	miR-291a-3p (and other miRNAs w/seed AAGUGCU)	33.670	TarBase	Experimentally Observed	CDKN1A	ATM Signaling Antiproliferative Role of Somatostatin Receptor 2 Aryl Hydrocarbon Receptor Signaling Bladder Cancer Signaling Breast Cancer Regulation by Stathmin1 Cell Cycle: G1/S Checkpoint Regulation Cell Cycle: G2/M DNA Damage Checkpoint Regulation Chronic Myeloid Leukemia Signaling Cyclins and Cell Cycle Regulation Estrogen-mediated S-phase Entry GADD45 Signaling Glioblastoma Multiforme Signa…
hsa-mir-367	miR-92a-3p (and other miRNAs w/seed AUUGCAC)	33.709	Ingenuity Expert Findings	Experimentally Observed	CDKN1A	ATM Signaling Antiproliferative Role of Somatostatin Receptor 2 Aryl Hydrocarbon Receptor Signaling Bladder Cancer Signaling Breast Cancer Regulation by Stathmin1 Cell Cycle: G1/S Checkpoint Regulation Cell Cycle: G2/M DNA Damage Checkpoint Regulation Chronic Myeloid Leukemia Signaling Cyclins and Cell Cycle Regulation Estrogen-mediated S-phase Entry GADD45 Signaling Glioblastoma Multiforme Signa…
hsa-mir-181b	miR-181a-5p (and other miRNAs w/seed ACAUUCA)	34.461	miRecords	Experimentally Observed	CDKN1B	14-3-3-mediated Signaling Antiproliferative Role of Somatostatin Receptor 2 Antiproliferative Role of TOB in T Cell Signaling Aryl Hydrocarbon Receptor Signaling Breast Cancer Regulation by Stathmin1 Cell Cycle: G1/S Checkpoint Regulation Chronic Myeloid Leukemia Signaling Cyclins and Cell Cycle Regulation ErbB2-ErbB3 Signaling Estrogen-mediated S-phase Entry Glioblastoma Multiforme Signaling HER…
hsa-mir-367	miR-92a-3p (and other miRNAs w/seed AUUGCAC)	33.709	TargetScan Human,miRecords	Experimentally Observed,High (predicted)	CDKN1C	Glucocorticoid Receptor Signaling
hsa-mir-181b	miR-181a-5p (and other miRNAs w/seed ACAUUCA)	34.461	TargetScan Human,miRecords	Experimentally Observed,High (predicted)	CDX2	Role of NANOG in Mammalian Embryonic Stem Cell Pluripotency Role of Oct4 in Mammalian Embryonic Stem Cell Pluripotency Transcriptional Regulatory Network in Embryonic Stem Cells
hsa-mir-373	miR-291a-3p (and other miRNAs w/seed AAGUGCU)	33.670	TarBase,miRecords	Experimentally Observed	CENPF
hsa-mir-373	miR-291a-3p (and other miRNAs w/seed AAGUGCU)	33.670	TarBase,TargetScan Human,miRecords	Experimentally Observed,High (predicted)	CFL2	Actin Cytoskeleton Signaling Axonal Guidance Signaling CCR3 Signaling in Eosinophils Cdc42 Signaling Ephrin A Signaling Ephrin B Signaling Ephrin Receptor Signaling ILK Signaling PAK Signaling Rac Signaling RhoA Signaling RhoGDI Signaling Role of Tissue Factor in Cancer Semaphorin Signaling in Neurons Signaling by Rho Family GTPases
hsa-mir-373	miR-291a-3p (and other miRNAs w/seed AAGUGCU)	33.670	TarBase,miRecords	Experimentally Observed	CMTM4
hsa-mir-373	miR-291a-3p (and other miRNAs w/seed AAGUGCU)	33.670	TarBase,TargetScan Human,miRecords	Experimentally Observed,High (predicted)	CNOT6
hsa-mir-93	miR-17-5p (and other miRNAs w/seed AAAGUGC)	35.269	Ingenuity Expert Findings,TargetScan Human	Experimentally Observed,High (predicted)	CREB1	ATM Signaling B Cell Receptor Signaling BMP signaling pathway CREB Signaling in Neurons Calcium Signaling Cardiac Hypertrophy Signaling Circadian Rhythm Signaling Corticotropin Releasing Hormone Signaling Dendritic Cell Maturation Dopamine-DARPP32 Feedback in cAMP Signaling ERK/MAPK Signaling ERK5 Signaling Ephrin Receptor Signaling Estrogen-Dependent Breast Cancer Signaling FGF Signaling FLT3 Si…
hsa-mir-93	miR-17-5p (and other miRNAs w/seed AAAGUGC)	35.269	Ingenuity Expert Findings,TargetScan Human	Experimentally Observed,High (predicted)	CRIM1
hsa-mir-19b	miR-19b-3p (and other miRNAs w/seed GUGCAAA)	35.177	TargetScan Human,miRecords	Experimentally Observed,High (predicted)	CTGF	Hepatic Fibrosis / Hepatic Stellate Cell Activation IGF-1 Signaling Role of Tissue Factor in Cancer
hsa-mir-23a	miR-23a-3p (and other miRNAs w/seed UCACAUU)	34.221	TarBase,TargetScan Human,miRecords	Experimentally Observed,High (predicted)	CXCL12	Agranulocyte Adhesion and Diapedesis Atherosclerosis Signaling Axonal Guidance Signaling CXCR4 Signaling Chemokine Signaling Ephrin B Signaling Ephrin Receptor Signaling Granulocyte Adhesion and Diapedesis Leukocyte Extravasation Signaling Role of Macrophages, Fibroblasts and Endothelial Cells in Rheumatoid Arthritis
hsa-mir-373	miR-291a-3p (and other miRNAs w/seed AAGUGCU)	33.670	TarBase,TargetScan Human,miRecords	Experimentally Observed,Moderate (predicted)	CYB5R4
hsa-mir-373	miR-291a-3p (and other miRNAs w/seed AAGUGCU)	33.670	TargetScan Human,miRecords	Experimentally Observed,High (predicted)	DKK1	Factors Promoting Cardiogenesis in Vertebrates Role of Macrophages, Fibroblasts and Endothelial Cells in Rheumatoid Arthritis Role of Osteoblasts, Osteoclasts and Chondrocytes in Rheumatoid Arthritis Wnt/β-catenin Signaling
hsa-mir-93	miR-17-5p (and other miRNAs w/seed AAAGUGC)	35.269	Ingenuity Expert Findings,TarBase,TargetScan Human,miRecords	Experimentally Observed,High (predicted)	E2F1	Aryl Hydrocarbon Receptor Signaling Bladder Cancer Signaling Breast Cancer Regulation by Stathmin1 Cell Cycle Regulation by BTG Family Proteins Cell Cycle: G1/S Checkpoint Regulation Chronic Myeloid Leukemia Signaling Cyclins and Cell Cycle Regulation Estrogen-mediated S-phase Entry Glioblastoma Multiforme Signaling Glioma Signaling Hereditary Breast Cancer Signaling Melanoma Signaling Molecular …
hsa-mir-93	miR-17-5p (and other miRNAs w/seed AAAGUGC)	35.269	Ingenuity Expert Findings,TargetScan Human	Experimentally Observed,High (predicted)	E2F2	Breast Cancer Regulation by Stathmin1 Cell Cycle Regulation by BTG Family Proteins Cell Cycle: G1/S Checkpoint Regulation Chronic Myeloid Leukemia Signaling Cyclins and Cell Cycle Regulation Estrogen-mediated S-phase Entry Glioblastoma Multiforme Signaling Glioma Signaling Molecular Mechanisms of Cancer Pancreatic Adenocarcinoma Signaling Role of BRCA1 in DNA Damage Response Role of CHK Proteins …
hsa-mir-93	miR-17-5p (and other miRNAs w/seed AAAGUGC)	35.269	Ingenuity Expert Findings,TargetScan Human	Experimentally Observed,High (predicted)	E2F3	Breast Cancer Regulation by Stathmin1 Cell Cycle Regulation by BTG Family Proteins Cell Cycle: G1/S Checkpoint Regulation Chronic Myeloid Leukemia Signaling Cyclins and Cell Cycle Regulation Estrogen-mediated S-phase Entry Glioblastoma Multiforme Signaling Glioma Signaling Molecular Mechanisms of Cancer Pancreatic Adenocarcinoma Signaling Role of BRCA1 in DNA Damage Response Role of CHK Proteins …
hsa-mir-193b	miR-193a-3p (and other miRNAs w/seed ACUGGCC)	33.371	TargetScan Human,miRecords	Experimentally Observed,High (predicted)	E2F6	Breast Cancer Regulation by Stathmin1 Cell Cycle Regulation by BTG Family Proteins Cell Cycle: G1/S Checkpoint Regulation Chronic Myeloid Leukemia Signaling Cyclins and Cell Cycle Regulation Estrogen-mediated S-phase Entry Glioblastoma Multiforme Signaling Glioma Signaling Molecular Mechanisms of Cancer Pancreatic Adenocarcinoma Signaling Role of BRCA1 in DNA Damage Response Role of CHK Proteins …
hsa-mir-367	miR-92a-3p (and other miRNAs w/seed AUUGCAC)	33.709	miRecords	Experimentally Observed	ENPP6	Cardiac β-adrenergic Signaling G-Protein Coupled Receptor Signaling Protein Kinase A Signaling Relaxin Signaling cAMP-mediated signaling tRNA Splicing
hsa-mir-19b	miR-19b-3p (and other miRNAs w/seed GUGCAAA)	35.177	TargetScan Human,miRecords	Experimentally Observed,High (predicted)	ERBB4	Agrin Interactions at Neuromuscular Junction ErbB Signaling ErbB4 Signaling Neuregulin Signaling
hsa-mir-373	miR-291a-3p (and other miRNAs w/seed AAGUGCU)	33.670	TargetScan Human,miRecords	Experimentally Observed,High (predicted)	ERBB4	Agrin Interactions at Neuromuscular Junction ErbB Signaling ErbB4 Signaling Neuregulin Signaling
hsa-mir-93	miR-17-5p (and other miRNAs w/seed AAAGUGC)	35.269	TargetScan Human,miRecords	Experimentally Observed,Moderate (predicted)	ESR1	Aryl Hydrocarbon Receptor Signaling ERK/MAPK Signaling Estrogen Receptor Signaling Estrogen-Dependent Breast Cancer Signaling Estrogen-mediated S-phase Entry Glucocorticoid Receptor Signaling Hepatic Cholestasis RhoGDI Signaling eNOS Signaling
hsa-mir-181b	miR-181a-5p (and other miRNAs w/seed ACAUUCA)	34.461	TargetScan Human,miRecords	Experimentally Observed,High (predicted)	ESR1	Aryl Hydrocarbon Receptor Signaling ERK/MAPK Signaling Estrogen Receptor Signaling Estrogen-Dependent Breast Cancer Signaling Estrogen-mediated S-phase Entry Glucocorticoid Receptor Signaling Hepatic Cholestasis RhoGDI Signaling eNOS Signaling
hsa-mir-193b	miR-193a-3p (and other miRNAs w/seed ACUGGCC)	33.371	miRecords	Experimentally Observed	ESR1	Aryl Hydrocarbon Receptor Signaling ERK/MAPK Signaling Estrogen Receptor Signaling Estrogen-Dependent Breast Cancer Signaling Estrogen-mediated S-phase Entry Glucocorticoid Receptor Signaling Hepatic Cholestasis RhoGDI Signaling eNOS Signaling
hsa-mir-19b	miR-19b-3p (and other miRNAs w/seed GUGCAAA)	35.177	TargetScan Human,miRecords	Experimentally Observed,High (predicted)	ESR1	Aryl Hydrocarbon Receptor Signaling ERK/MAPK Signaling Estrogen Receptor Signaling Estrogen-Dependent Breast Cancer Signaling Estrogen-mediated S-phase Entry Glucocorticoid Receptor Signaling Hepatic Cholestasis RhoGDI Signaling eNOS Signaling
hsa-mir-373	miR-291a-3p (and other miRNAs w/seed AAGUGCU)	33.670	TargetScan Human,miRecords	Experimentally Observed,High (predicted)	ESR1	Aryl Hydrocarbon Receptor Signaling ERK/MAPK Signaling Estrogen Receptor Signaling Estrogen-Dependent Breast Cancer Signaling Estrogen-mediated S-phase Entry Glucocorticoid Receptor Signaling Hepatic Cholestasis RhoGDI Signaling eNOS Signaling
hsa-mir-193b	miR-193a-3p (and other miRNAs w/seed ACUGGCC)	33.371	Ingenuity Expert Findings,TargetScan Human	Experimentally Observed,High (predicted)	ETS1	B Cell Receptor Signaling ERK/MAPK Signaling GM-CSF Signaling HGF Signaling Regulation of the Epithelial-Mesenchymal Transition Pathway Renal Cell Carcinoma Signaling Telomerase Signaling
hsa-mir-373	miR-291a-3p (and other miRNAs w/seed AAGUGCU)	33.670	TarBase,TargetScan Human,miRecords	Experimentally Observed,Moderate (predicted)	FAM13B
hsa-mir-23a	miR-23a-3p (and other miRNAs w/seed UCACAUU)	34.221	Ingenuity Expert Findings,TargetScan Human	Experimentally Observed,High (predicted)	FBXO32
hsa-mir-367	miR-92a-3p (and other miRNAs w/seed AUUGCAC)	33.709	Ingenuity Expert Findings,TargetScan Human	Experimentally Observed,High (predicted)	FBXW7	Protein Ubiquitination Pathway
hsa-mir-373	miR-291a-3p (and other miRNAs w/seed AAGUGCU)	33.670	TarBase,miRecords	Experimentally Observed	FITM2
hsa-mir-373	miR-291a-3p (and other miRNAs w/seed AAGUGCU)	33.670	TarBase,TargetScan Human,miRecords	Experimentally Observed,High (predicted)	FYCO1
hsa-mir-181b	miR-181a-5p (and other miRNAs w/seed ACAUUCA)	34.461	TargetScan Human,miRecords	Experimentally Observed,High (predicted)	GATA6	Role of NANOG in Mammalian Embryonic Stem Cell Pluripotency Thrombin Signaling Transcriptional Regulatory Network in Embryonic Stem Cells
hsa-mir-373	miR-291a-3p (and other miRNAs w/seed AAGUGCU)	33.670	TarBase,miRecords	Experimentally Observed	GBAS
hsa-mir-373	miR-291a-3p (and other miRNAs w/seed AAGUGCU)	33.670	TarBase,miRecords	Experimentally Observed	GBP3
hsa-mir-373	miR-291a-3p (and other miRNAs w/seed AAGUGCU)	33.670	TarBase,miRecords	Experimentally Observed	GLTP
hsa-mir-373	miR-291a-3p (and other miRNAs w/seed AAGUGCU)	33.670	TarBase,miRecords	Experimentally Observed	GPSM2
hsa-mir-181b	miR-181a-5p (and other miRNAs w/seed ACAUUCA)	34.461	TarBase,TargetScan Human,miRecords	Experimentally Observed,High (predicted)	GRIA2	Amyotrophic Lateral Sclerosis Signaling CREB Signaling in Neurons Calcium Signaling Glutamate Receptor Signaling Neuropathic Pain Signaling In Dorsal Horn Neurons Synaptic Long Term Depression Synaptic Long Term Potentiation
hsa-mir-93	miR-17-5p (and other miRNAs w/seed AAAGUGC)	35.269	Ingenuity Expert Findings,TargetScan Human	Experimentally Observed,High (predicted)	HBP1
hsa-mir-373	miR-291a-3p (and other miRNAs w/seed AAGUGCU)	33.670	TarBase,miRecords	Experimentally Observed	HERPUD1	NRF2-mediated Oxidative Stress Response
hsa-mir-23a	miR-23a-3p (and other miRNAs w/seed UCACAUU)	34.221	TarBase,miRecords	Experimentally Observed	HES1	Notch Signaling VDR/RXR Activation
hsa-mir-93	miR-17-5p (and other miRNAs w/seed AAAGUGC)	35.269	TarBase,miRecords	Experimentally Observed	HIPK3
hsa-mir-19b	miR-19b-3p (and other miRNAs w/seed GUGCAAA)	35.177	TargetScan Human,miRecords	Experimentally Observed,High (predicted)	HIPK3
hsa-mir-367	miR-92a-3p (and other miRNAs w/seed AUUGCAC)	33.709	TargetScan Human,miRecords	Experimentally Observed,High (predicted)	HIPK3
hsa-mir-181b	miR-181a-5p (and other miRNAs w/seed ACAUUCA)	34.461	TarBase,TargetScan Human,miRecords	Experimentally Observed,High (predicted)	HOXA11
hsa-mir-373	miR-291a-3p (and other miRNAs w/seed AAGUGCU)	33.670	TarBase,miRecords	Experimentally Observed	HSPA14	Aldosterone Signaling in Epithelial Cells Glucocorticoid Receptor Signaling Huntington's Disease Signaling Protein Ubiquitination Pathway eNOS Signaling
hsa-mir-367	miR-92a-3p (and other miRNAs w/seed AUUGCAC)	33.709	Ingenuity Expert Findings,TargetScan Human	Experimentally Observed,High (predicted)	IKZF1
hsa-mir-23a	miR-23a-3p (and other miRNAs w/seed UCACAUU)	34.221	Ingenuity Expert Findings,TargetScan Human	Experimentally Observed,High (predicted)	IL6R	Acute Phase Response Signaling Cardiac Hypertrophy Signaling Colorectal Cancer Metastasis Signaling Hepatic Fibrosis / Hepatic Stellate Cell Activation IL-6 Signaling Role of JAK family kinases in IL-6-type Cytokine Signaling Role of Macrophages, Fibroblasts and Endothelial Cells in Rheumatoid Arthritis Systemic Lupus Erythematosus Signaling T Helper Cell Differentiation
hsa-mir-93	miR-17-5p (and other miRNAs w/seed AAAGUGC)	35.269	TargetScan Human,miRecords	Experimentally Observed,High (predicted)	IL8	Agranulocyte Adhesion and Diapedesis Airway Pathology in Chronic Obstructive Pulmonary Disease Atherosclerosis Signaling Bladder Cancer Signaling Communication between Innate and Adaptive Immune Cells Glucocorticoid Receptor Signaling Granulocyte Adhesion and Diapedesis HMGB1 Signaling Hematopoiesis from Pluripotent Stem Cells Hepatic Cholestasis Hepatic Fibrosis / Hepatic Stellate Cell Activatio…
hsa-mir-373	miR-291a-3p (and other miRNAs w/seed AAGUGCU)	33.670	TarBase,miRecords	Experimentally Observed	INSIG2
hsa-mir-93	miR-17-5p (and other miRNAs w/seed AAAGUGC)	35.269	TargetScan Human,miRecords	Experimentally Observed,High (predicted)	ITCH
hsa-mir-367	miR-92a-3p (and other miRNAs w/seed AUUGCAC)	33.709	TargetScan Human,miRecords	Experimentally Observed,High (predicted)	ITGA5	Actin Cytoskeleton Signaling Actin Nucleation by ARP-WASP Complex Agranulocyte Adhesion and Diapedesis Agrin Interactions at Neuromuscular Junction Axonal Guidance Signaling Caveolar-mediated Endocytosis Signaling Cdc42 Signaling Clathrin-mediated Endocytosis Signaling ERK/MAPK Signaling Ephrin Receptor Signaling FAK Signaling Granulocyte Adhesion and Diapedesis Integrin Signaling Leukocyte Extra…
hsa-mir-93	miR-17-5p (and other miRNAs w/seed AAAGUGC)	35.269	TargetScan Human,miRecords	Experimentally Observed,High (predicted)	JAK1	CNTF Signaling Colorectal Cancer Metastasis Signaling EGF Signaling Glucocorticoid Receptor Signaling IGF-1 Signaling IL-10 Signaling IL-15 Production IL-15 Signaling IL-17 Signaling IL-17A Signaling in Airway Cells IL-2 Signaling IL-22 Signaling IL-3 Signaling IL-4 Signaling IL-9 Signaling Insulin Receptor Signaling Interferon Signaling JAK/Stat Signaling Molecular Mechanisms of Cancer Mouse Emb…
hsa-mir-373	miR-291a-3p (and other miRNAs w/seed AAGUGCU)	33.670	TarBase,TargetScan Human,miRecords	Experimentally Observed,High (predicted)	KDM1B
hsa-mir-373	miR-291a-3p (and other miRNAs w/seed AAGUGCU)	33.670	TarBase,miRecords	Experimentally Observed	KIAA1919
hsa-mir-373	miR-291a-3p (and other miRNAs w/seed AAGUGCU)	33.670	TarBase,miRecords	Experimentally Observed	KIF23	Mitotic Roles of Polo-Like Kinase
hsa-mir-373	miR-291a-3p (and other miRNAs w/seed AAGUGCU)	33.670	TargetScan Human,miRecords	Experimentally Observed,High (predicted)	KLF13
hsa-mir-373	miR-291a-3p (and other miRNAs w/seed AAGUGCU)	33.670	TarBase,miRecords	Experimentally Observed	KLHL12
hsa-mir-181b	miR-181a-5p (and other miRNAs w/seed ACAUUCA)	34.461	TargetScan Human,miRecords	Experimentally Observed,High (predicted)	KRAS	14-3-3-mediated Signaling Actin Cytoskeleton Signaling Actin Nucleation by ARP-WASP Complex Acute Myeloid Leukemia Signaling Acute Phase Response Signaling Agrin Interactions at Neuromuscular Junction Aldosterone Signaling in Epithelial Cells Angiopoietin Signaling Antiproliferative Role of Somatostatin Receptor 2 Apoptosis Signaling Axonal Guidance Signaling B Cell Receptor Signaling BMP signali…
hsa-mir-373	miR-291a-3p (and other miRNAs w/seed AAGUGCU)	33.670	TarBase,TargetScan Human,miRecords	Experimentally Observed,High (predicted)	LATS2
hsa-mir-373	miR-291a-3p (and other miRNAs w/seed AAGUGCU)	33.670	TargetScan Human,miRecords	Experimentally Observed,High (predicted)	LEFTY1	Human Embryonic Stem Cell Pluripotency
hsa-mir-373	miR-291a-3p (and other miRNAs w/seed AAGUGCU)	33.670	TargetScan Human,miRecords	Experimentally Observed,High (predicted)	LEFTY2	Human Embryonic Stem Cell Pluripotency
hsa-mir-23a	miR-23a-3p (and other miRNAs w/seed UCACAUU)	34.221	miRecords	Experimentally Observed	LMNB1	Granzyme B Signaling Mechanisms of Viral Exit from Host Cells
hsa-mir-373	miR-291a-3p (and other miRNAs w/seed AAGUGCU)	33.670	TarBase,miRecords	Experimentally Observed	LMNB1	Granzyme B Signaling Mechanisms of Viral Exit from Host Cells
hsa-mir-373	miR-291a-3p (and other miRNAs w/seed AAGUGCU)	33.670	TarBase,TargetScan Human,miRecords	Experimentally Observed,High (predicted)	LUC7L2
hsa-mir-367	miR-92a-3p (and other miRNAs w/seed AUUGCAC)	33.709	TargetScan Human,miRecords	Experimentally Observed,High (predicted)	MAP2K4	14-3-3-mediated Signaling 4-1BB Signaling in T Lymphocytes ATM Signaling Activation of IRF by Cytosolic Pattern Recognition Receptors Acute Myeloid Leukemia Signaling Acute Phase Response Signaling Agrin Interactions at Neuromuscular Junction Antioxidant Action of Vitamin C Apoptosis Signaling April Mediated Signaling B Cell Activating Factor Signaling B Cell Receptor Signaling BMP signaling path…
hsa-mir-93	miR-17-5p (and other miRNAs w/seed AAAGUGC)	35.269	TargetScan Human,miRecords	Experimentally Observed,High (predicted)	MAP3K12	B Cell Receptor Signaling CD27 Signaling in Lymphocytes Cardiac Hypertrophy Signaling GNRH Signaling Germ Cell-Sertoli Cell Junction Signaling HGF Signaling NGF Signaling PKCθ Signaling in T Lymphocytes Production of Nitric Oxide and Reactive Oxygen Species in Macrophages RANK Signaling in Osteoclasts SAPK/JNK Signaling Sertoli Cell-Sertoli Cell Junction Signaling Signaling by Rho Family GTPases …
hsa-mir-373	miR-291a-3p (and other miRNAs w/seed AAGUGCU)	33.670	TarBase,miRecords	Experimentally Observed	MARCH4
hsa-mir-373	miR-291a-3p (and other miRNAs w/seed AAGUGCU)	33.670	TargetScan Human,miRecords	Experimentally Observed,High (predicted)	MBNL2
hsa-mir-193b	miR-193a-3p (and other miRNAs w/seed ACUGGCC)	33.371	Ingenuity Expert Findings,TargetScan Human,miRecords	Experimentally Observed,High (predicted)	MCL1	Apoptosis Signaling IL-6 Signaling PI3K/AKT Signaling
hsa-mir-23a	miR-23a-3p (and other miRNAs w/seed UCACAUU)	34.221	miRecords	Experimentally Observed	MDH2	Aspartate Degradation II Gluconeogenesis I TCA Cycle II (Eukaryotic)
hsa-mir-373	miR-291a-3p (and other miRNAs w/seed AAGUGCU)	33.670	TarBase,miRecords	Experimentally Observed	MED28
hsa-mir-93	miR-17-5p (and other miRNAs w/seed AAAGUGC)	35.269	miRecords	Experimentally Observed	MEF2D	Calcium Signaling Calcium-induced T Lymphocyte Apoptosis Cardiac Hypertrophy Signaling Cholecystokinin/Gastrin-mediated Signaling Corticotropin Releasing Hormone Signaling ERK5 Signaling Gα12/13 Signaling Nur77 Signaling in T Lymphocytes Phospholipase C Signaling Role of NFAT in Cardiac Hypertrophy Role of NFAT in Regulation of the Immune Response p38 MAPK Signaling
hsa-mir-23a	miR-23a-3p (and other miRNAs w/seed UCACAUU)	34.221	TargetScan Human,miRecords	Experimentally Observed,High (predicted)	MET	Clathrin-mediated Endocytosis Signaling Epithelial Adherens Junction Signaling FGF Signaling HGF Signaling Hepatic Fibrosis / Hepatic Stellate Cell Activation Macropinocytosis Signaling Regulation of the Epithelial-Mesenchymal Transition Pathway Remodeling of Epithelial Adherens Junctions Renal Cell Carcinoma Signaling Semaphorin Signaling in Neurons
hsa-mir-93	miR-17-5p (and other miRNAs w/seed AAAGUGC)	35.269	Ingenuity Expert Findings	Experimentally Observed	MICA	Crosstalk between Dendritic Cells and Natural Killer Cells
hsa-mir-373	miR-291a-3p (and other miRNAs w/seed AAGUGCU)	33.670	TarBase,TargetScan Human,miRecords	Experimentally Observed,High (predicted)	MICA	Crosstalk between Dendritic Cells and Natural Killer Cells
hsa-mir-373	miR-291a-3p (and other miRNAs w/seed AAGUGCU)	33.670	TarBase,TargetScan Human,miRecords	Experimentally Observed,High (predicted)	MKRN1
hsa-mir-373	miR-291a-3p (and other miRNAs w/seed AAGUGCU)	33.670	TarBase,TargetScan Human,miRecords	Experimentally Observed,High (predicted)	MYBL1
hsa-mir-93	miR-17-5p (and other miRNAs w/seed AAAGUGC)	35.269	TarBase,TargetScan Human,miRecords	Experimentally Observed,High (predicted)	MYLIP	LXR/RXR Activation
hsa-mir-19b	miR-19b-3p (and other miRNAs w/seed GUGCAAA)	35.177	TargetScan Human,miRecords	Experimentally Observed,High (predicted)	MYLIP	LXR/RXR Activation
hsa-mir-367	miR-92a-3p (and other miRNAs w/seed AUUGCAC)	33.709	TargetScan Human,miRecords	Experimentally Observed,High (predicted)	MYLIP	LXR/RXR Activation
hsa-mir-93	miR-17-5p (and other miRNAs w/seed AAAGUGC)	35.269	TarBase,TargetScan Human,miRecords	Experimentally Observed,High (predicted)	NCOA3	Aryl Hydrocarbon Receptor Signaling Estrogen Receptor Signaling Glucocorticoid Receptor Signaling PPARα/RXRα Activation Role of Wnt/GSK-3β Signaling in the Pathogenesis of Influenza TR/RXR Activation VDR/RXR Activation
hsa-mir-373	miR-291a-3p (and other miRNAs w/seed AAGUGCU)	33.670	TarBase,miRecords	Experimentally Observed	NIN
hsa-mir-181b	miR-181a-5p (and other miRNAs w/seed ACAUUCA)	34.461	TargetScan Human,miRecords	Experimentally Observed,High (predicted)	NLK	Molecular Mechanisms of Cancer Role of Macrophages, Fibroblasts and Endothelial Cells in Rheumatoid Arthritis Wnt/β-catenin Signaling
hsa-mir-23a	miR-23a-3p (and other miRNAs w/seed UCACAUU)	34.221	TarBase	Experimentally Observed	NOTCH1	Epithelial Adherens Junction Signaling Molecular Mechanisms of Cancer Notch Signaling Pancreatic Adenocarcinoma Signaling Regulation of the Epithelial-Mesenchymal Transition Pathway
hsa-mir-181b	miR-181a-5p (and other miRNAs w/seed ACAUUCA)	34.461	TargetScan Human,miRecords	Experimentally Observed,Moderate (predicted)	NOTCH4	Epithelial Adherens Junction Signaling Notch Signaling
hsa-mir-19b	miR-19b-3p (and other miRNAs w/seed GUGCAAA)	35.177	miRecords	Experimentally Observed	NR4A2
hsa-mir-373	miR-291a-3p (and other miRNAs w/seed AAGUGCU)	33.670	TargetScan Human,miRecords	Experimentally Observed,High (predicted)	NR4A2
hsa-mir-373	miR-291a-3p (and other miRNAs w/seed AAGUGCU)	33.670	TarBase,miRecords	Experimentally Observed	NUPL1
hsa-mir-373	miR-291a-3p (and other miRNAs w/seed AAGUGCU)	33.670	TarBase,miRecords	Experimentally Observed	PACRGL
hsa-mir-93	miR-17-5p (and other miRNAs w/seed AAAGUGC)	35.269	TargetScan Human,miRecords	Experimentally Observed,High (predicted)	PAK7	Actin Cytoskeleton Signaling Agrin Interactions at Neuromuscular Junction Angiopoietin Signaling Axonal Guidance Signaling CCR3 Signaling in Eosinophils CXCR4 Signaling ERK/MAPK Signaling Ephrin Receptor Signaling ErbB Signaling FAK Signaling GNRH Signaling Germ Cell-Sertoli Cell Junction Signaling Integrin Signaling Molecular Mechanisms of Cancer Natural Killer Cell Signaling PAK Signaling Paxil…
hsa-mir-373	miR-291a-3p (and other miRNAs w/seed AAGUGCU)	33.670	TarBase,TargetScan Human,miRecords	Experimentally Observed,High (predicted)	PBK
hsa-mir-373	miR-291a-3p (and other miRNAs w/seed AAGUGCU)	33.670	TarBase,TargetScan Human,miRecords	Experimentally Observed,High (predicted)	PCGF5
hsa-mir-373	miR-291a-3p (and other miRNAs w/seed AAGUGCU)	33.670	TarBase,TargetScan Human,miRecords	Experimentally Observed,High (predicted)	PDIK1L
hsa-mir-373	miR-291a-3p (and other miRNAs w/seed AAGUGCU)	33.670	TarBase,miRecords	Experimentally Observed	PHC2
hsa-mir-93	miR-17-5p (and other miRNAs w/seed AAAGUGC)	35.269	Ingenuity Expert Findings,TargetScan Human	Experimentally Observed,High (predicted)	PKD2
hsa-mir-181b	miR-181a-5p (and other miRNAs w/seed ACAUUCA)	34.461	TargetScan Human,miRecords	Experimentally Observed,High (predicted)	PLAG1
hsa-mir-193b	miR-193a-3p (and other miRNAs w/seed ACUGGCC)	33.371	TargetScan Human,miRecords	Experimentally Observed,High (predicted)	PLAU	Coagulation System Glioma Invasiveness Signaling Glucocorticoid Receptor Signaling Oncostatin M Signaling
hsa-mir-23a	miR-23a-3p (and other miRNAs w/seed UCACAUU)	34.221	TargetScan Human,miRecords	Experimentally Observed,High (predicted)	PLAU	Coagulation System Glioma Invasiveness Signaling Glucocorticoid Receptor Signaling Oncostatin M Signaling
hsa-mir-23a	miR-23a-3p (and other miRNAs w/seed UCACAUU)	34.221	TarBase,TargetScan Human,miRecords	Experimentally Observed,High (predicted)	POU4F2
hsa-mir-93	miR-17-5p (and other miRNAs w/seed AAAGUGC)	35.269	Ingenuity Expert Findings	Experimentally Observed	PPARG	ERK/MAPK Signaling FXR/RXR Activation IL-12 Signaling and Production in Macrophages PEDF Signaling PPAR Signaling Polyamine Regulation in Colon Cancer Thyroid Cancer Signaling Type II Diabetes Mellitus Signaling
hsa-mir-373	miR-291a-3p (and other miRNAs w/seed AAGUGCU)	33.670	TarBase,miRecords	Experimentally Observed	PRC1	Mitotic Roles of Polo-Like Kinase
hsa-mir-373	miR-291a-3p (and other miRNAs w/seed AAGUGCU)	33.670	Ingenuity Expert Findings,TargetScan Human	Experimentally Observed,High (predicted)	PRKACB	AMPK Signaling Amyloid Processing Androgen Signaling Axonal Guidance Signaling BMP signaling pathway Breast Cancer Regulation by Stathmin1 CDK5 Signaling CREB Signaling in Neurons Calcium Signaling Cardiac Hypertrophy Signaling Cardiac β-adrenergic Signaling Cellular Effects of Sildenafil (Viagra) Colorectal Cancer Metastasis Signaling Corticotropin Releasing Hormone Signaling Dopamine Receptor S…
hsa-mir-93	miR-17-5p (and other miRNAs w/seed AAAGUGC)	35.269	Ingenuity Expert Findings,TargetScan Human	Experimentally Observed,High (predicted)	PTEN	3-phosphoinositide Biosynthesis 3-phosphoinositide Degradation B Cell Receptor Signaling D-myo-inositol (1,3,4)-trisphosphate Biosynthesis D-myo-inositol (1,4,5,6)-Tetrakisphosphate Biosynthesis D-myo-inositol (3,4,5,6)-tetrakisphosphate Biosynthesis D-myo-inositol-5-phosphate Metabolism Endometrial Cancer Signaling Epithelial Adherens Junction Signaling ErbB2-ErbB3 Signaling FAK Signaling Fcγ Re…
hsa-mir-19b	miR-19b-3p (and other miRNAs w/seed GUGCAAA)	35.177	Ingenuity Expert Findings,TarBase,TargetScan Human,miRecords	Experimentally Observed,High (predicted)	PTEN	3-phosphoinositide Biosynthesis 3-phosphoinositide Degradation B Cell Receptor Signaling D-myo-inositol (1,3,4)-trisphosphate Biosynthesis D-myo-inositol (1,4,5,6)-Tetrakisphosphate Biosynthesis D-myo-inositol (3,4,5,6)-tetrakisphosphate Biosynthesis D-myo-inositol-5-phosphate Metabolism Endometrial Cancer Signaling Epithelial Adherens Junction Signaling ErbB2-ErbB3 Signaling FAK Signaling Fcγ Re…
hsa-mir-367	miR-92a-3p (and other miRNAs w/seed AUUGCAC)	33.709	Ingenuity Expert Findings,TargetScan Human	Experimentally Observed,High (predicted)	PTEN	3-phosphoinositide Biosynthesis 3-phosphoinositide Degradation B Cell Receptor Signaling D-myo-inositol (1,3,4)-trisphosphate Biosynthesis D-myo-inositol (1,4,5,6)-Tetrakisphosphate Biosynthesis D-myo-inositol (3,4,5,6)-tetrakisphosphate Biosynthesis D-myo-inositol-5-phosphate Metabolism Endometrial Cancer Signaling Epithelial Adherens Junction Signaling ErbB2-ErbB3 Signaling FAK Signaling Fcγ Re…
hsa-mir-193b	miR-193a-3p (and other miRNAs w/seed ACUGGCC)	33.371	miRecords	Experimentally Observed	PTK2	Actin Cytoskeleton Signaling Agrin Interactions at Neuromuscular Junction Angiopoietin Signaling Axonal Guidance Signaling CXCR4 Signaling Chemokine Signaling Cholecystokinin/Gastrin-mediated Signaling ERK/MAPK Signaling Ephrin A Signaling Ephrin B Signaling Ephrin Receptor Signaling FAK Signaling GNRH Signaling Germ Cell-Sertoli Cell Junction Signaling Glioma Invasiveness Signaling Gα12/13 Signa…
hsa-mir-93	miR-17-5p (and other miRNAs w/seed AAAGUGC)	35.269	Ingenuity Expert Findings,TarBase,TargetScan Human,miRecords	Experimentally Observed,High (predicted)	RB1	Antiproliferative Role of TOB in T Cell Signaling Aryl Hydrocarbon Receptor Signaling Bladder Cancer Signaling Cell Cycle Regulation by BTG Family Proteins Cell Cycle: G1/S Checkpoint Regulation Chronic Myeloid Leukemia Signaling Cyclins and Cell Cycle Regulation Estrogen-mediated S-phase Entry Glioblastoma Multiforme Signaling Glioma Signaling Hereditary Breast Cancer Signaling Melanoma Signalin…
hsa-mir-93	miR-17-5p (and other miRNAs w/seed AAAGUGC)	35.269	TarBase,TargetScan Human,miRecords	Experimentally Observed,High (predicted)	RBL2	Cell Cycle: G1/S Checkpoint Regulation Chronic Myeloid Leukemia Signaling Glioma Signaling Role of BRCA1 in DNA Damage Response
hsa-mir-373	miR-291a-3p (and other miRNAs w/seed AAGUGCU)	33.670	TargetScan Human,miRecords	Experimentally Observed,High (predicted)	RECK	Inhibition of Matrix Metalloproteases
hsa-mir-373	miR-291a-3p (and other miRNAs w/seed AAGUGCU)	33.670	TarBase,TargetScan Human	Experimentally Observed,High (predicted)	RELA	4-1BB Signaling in T Lymphocytes Activation of IRF by Cytosolic Pattern Recognition Receptors Acute Myeloid Leukemia Signaling Acute Phase Response Signaling Altered T Cell and B Cell Signaling in Rheumatoid Arthritis Androgen Signaling Angiopoietin Signaling Antioxidant Action of Vitamin C Apoptosis Signaling April Mediated Signaling Aryl Hydrocarbon Receptor Signaling Atherosclerosis Signaling …
hsa-mir-373	miR-291a-3p (and other miRNAs w/seed AAGUGCU)	33.670	TarBase,TargetScan Human,miRecords	Experimentally Observed,Moderate (predicted)	RNF149
hsa-mir-373	miR-291a-3p (and other miRNAs w/seed AAGUGCU)	33.670	TarBase,miRecords	Experimentally Observed	RPIA	Pentose Phosphate Pathway Pentose Phosphate Pathway (Non-oxidative Branch)
hsa-mir-93	miR-17-5p (and other miRNAs w/seed AAAGUGC)	35.269	Ingenuity Expert Findings,TargetScan Human,miRecords	Experimentally Observed,High (predicted)	RUNX1	Acute Myeloid Leukemia Signaling GM-CSF Signaling
hsa-mir-93	miR-17-5p (and other miRNAs w/seed AAAGUGC)	35.269	TargetScan Human,miRecords	Experimentally Observed,High (predicted)	S1PR1	Ceramide Signaling G-Protein Coupled Receptor Signaling Gαi Signaling Human Embryonic Stem Cell Pluripotency Sphingosine-1-phosphate Signaling cAMP-mediated signaling
hsa-mir-373	miR-291a-3p (and other miRNAs w/seed AAGUGCU)	33.670	TarBase,miRecords	Experimentally Observed	SEPT2	RhoA Signaling Signaling by Rho Family GTPases
hsa-mir-23a	miR-23a-3p (and other miRNAs w/seed UCACAUU)	34.221	TargetScan Human,miRecords	Experimentally Observed,High (predicted)	SEPT3	RhoA Signaling Signaling by Rho Family GTPases
hsa-mir-373	miR-291a-3p (and other miRNAs w/seed AAGUGCU)	33.670	TarBase,miRecords	Experimentally Observed	SLC25A23
hsa-mir-373	miR-291a-3p (and other miRNAs w/seed AAGUGCU)	33.670	TarBase,miRecords	Experimentally Observed	SLC35F6
hsa-mir-23a	miR-23a-3p (and other miRNAs w/seed UCACAUU)	34.221	TargetScan Human,miRecords	Experimentally Observed,High (predicted)	SMAD3	Androgen Signaling Antiproliferative Role of TOB in T Cell Signaling Cell Cycle: G1/S Checkpoint Regulation Chronic Myeloid Leukemia Signaling Colorectal Cancer Metastasis Signaling Glucocorticoid Receptor Signaling Hepatic Fibrosis / Hepatic Stellate Cell Activation Human Embryonic Stem Cell Pluripotency Molecular Mechanisms of Cancer PPARα/RXRα Activation Pancreatic Adenocarcinoma Signaling Pro…
hsa-mir-23a	miR-23a-3p (and other miRNAs w/seed UCACAUU)	34.221	miRecords	Experimentally Observed	SMAD4	Antiproliferative Role of TOB in T Cell Signaling BMP signaling pathway Cardiomyocyte Differentiation via BMP Receptors Cell Cycle: G1/S Checkpoint Regulation Chronic Myeloid Leukemia Signaling Colorectal Cancer Metastasis Signaling Factors Promoting Cardiogenesis in Vertebrates Glucocorticoid Receptor Signaling Hepatic Fibrosis / Hepatic Stellate Cell Activation Human Embryonic Stem Cell Pluripo…
hsa-mir-23a	miR-23a-3p (and other miRNAs w/seed UCACAUU)	34.221	TargetScan Human,miRecords	Experimentally Observed,High (predicted)	SMAD5	BMP signaling pathway Factors Promoting Cardiogenesis in Vertebrates Human Embryonic Stem Cell Pluripotency Molecular Mechanisms of Cancer Mouse Embryonic Stem Cell Pluripotency RAR Activation Role of NANOG in Mammalian Embryonic Stem Cell Pluripotency Role of Osteoblasts, Osteoclasts and Chondrocytes in Rheumatoid Arthritis TGF-β Signaling
hsa-mir-93	miR-17-5p (and other miRNAs w/seed AAAGUGC)	35.269	TargetScan Human,miRecords	Experimentally Observed,High (predicted)	STAT3	Acute Myeloid Leukemia Signaling Acute Phase Response Signaling CD40 Signaling CNTF Signaling Colorectal Cancer Metastasis Signaling EGF Signaling ERK/MAPK Signaling Ephrin Receptor Signaling ErbB2-ErbB3 Signaling FGF Signaling FLT3 Signaling in Hematopoietic Progenitor Cells G-Protein Coupled Receptor Signaling GM-CSF Signaling Glucocorticoid Receptor Signaling Growth Hormone Signaling Gαi Signa…
hsa-mir-373	miR-291a-3p (and other miRNAs w/seed AAGUGCU)	33.670	TarBase,miRecords	Experimentally Observed	STK4	Non-Small Cell Lung Cancer Signaling
hsa-mir-373	miR-291a-3p (and other miRNAs w/seed AAGUGCU)	33.670	TarBase,miRecords	Experimentally Observed	STX11
hsa-mir-373	miR-291a-3p (and other miRNAs w/seed AAGUGCU)	33.670	TarBase,TargetScan Human,miRecords	Experimentally Observed,Moderate (predicted)	TBC1D2
hsa-mir-181b	miR-181a-5p (and other miRNAs w/seed ACAUUCA)	34.461	TarBase,miRecords	Experimentally Observed	TCL1A	Role of NANOG in Mammalian Embryonic Stem Cell Pluripotency
hsa-mir-373	miR-291a-3p (and other miRNAs w/seed AAGUGCU)	33.670	TarBase,miRecords	Experimentally Observed	TEX30
hsa-mir-373	miR-291a-3p (and other miRNAs w/seed AAGUGCU)	33.670	TarBase,TargetScan Human,miRecords	Experimentally Observed,High (predicted)	TFAP4
hsa-mir-93	miR-17-5p (and other miRNAs w/seed AAAGUGC)	35.269	Ingenuity Expert Findings,TarBase,TargetScan Human	Experimentally Observed,High (predicted)	TGFBR2	Antiproliferative Role of TOB in T Cell Signaling Cardiac Hypertrophy Signaling Chronic Myeloid Leukemia Signaling Colorectal Cancer Metastasis Signaling Epithelial Adherens Junction Signaling Factors Promoting Cardiogenesis in Vertebrates Germ Cell-Sertoli Cell Junction Signaling Glucocorticoid Receptor Signaling Hepatic Fibrosis / Hepatic Stellate Cell Activation Human Embryonic Stem Cell Pluri…
hsa-mir-19b	miR-19b-3p (and other miRNAs w/seed GUGCAAA)	35.177	TargetScan Human,miRecords	Experimentally Observed,High (predicted)	THBS1	Bladder Cancer Signaling Inhibition of Angiogenesis by TSP1 p53 Signaling
hsa-mir-181b	miR-181a-5p (and other miRNAs w/seed ACAUUCA)	34.461	TargetScan Human,miRecords	Experimentally Observed,High (predicted)	TIMP3	Glioma Invasiveness Signaling Inhibition of Matrix Metalloproteases Leukocyte Extravasation Signaling Oncostatin M Signaling
hsa-mir-373	miR-291a-3p (and other miRNAs w/seed AAGUGCU)	33.670	TarBase,miRecords	Experimentally Observed	TMEM14A
hsa-mir-373	miR-291a-3p (and other miRNAs w/seed AAGUGCU)	33.670	TarBase,miRecords	Experimentally Observed	TMEM9B
hsa-mir-373	miR-291a-3p (and other miRNAs w/seed AAGUGCU)	33.670	TarBase,TargetScan Human,miRecords	Experimentally Observed,High (predicted)	TNFAIP1
hsa-mir-93	miR-17-5p (and other miRNAs w/seed AAAGUGC)	35.269	Ingenuity Expert Findings	Experimentally Observed	TP63	Calcium Signaling p53 Signaling
hsa-mir-373	miR-291a-3p (and other miRNAs w/seed AAGUGCU)	33.670	TargetScan Human,miRecords	Experimentally Observed,High (predicted)	TP63	Calcium Signaling p53 Signaling
hsa-mir-181b	miR-181a-5p (and other miRNAs w/seed ACAUUCA)	34.461	TarBase,miRecords	Experimentally Observed	TRA	Allograft Rejection Signaling Altered T Cell and B Cell Signaling in Rheumatoid Arthritis Autoimmune Thyroid Disease Signaling CCR5 Signaling in Macrophages CD28 Signaling in T Helper Cells CTLA4 Signaling in Cytotoxic T Lymphocytes Calcium-induced T Lymphocyte Apoptosis Cdc42 Signaling Communication between Innate and Adaptive Immune Cells Cytotoxic T Lymphocyte-mediated Apoptosis of Target Cell…
hsa-mir-23a	miR-23a-3p (and other miRNAs w/seed UCACAUU)	34.221	Ingenuity Expert Findings,TargetScan Human,miRecords	Experimentally Observed,High (predicted)	TRIM63
hsa-mir-23a	miR-23a-3p (and other miRNAs w/seed UCACAUU)	34.221	Ingenuity Expert Findings,TargetScan Human	Experimentally Observed,High (predicted)	TRPS1
hsa-mir-373	miR-291a-3p (and other miRNAs w/seed AAGUGCU)	33.670	TargetScan Human,miRecords	Experimentally Observed,High (predicted)	TRPS1
hsa-mir-373	miR-291a-3p (and other miRNAs w/seed AAGUGCU)	33.670	TarBase,miRecords	Experimentally Observed	TTC8
hsa-mir-93	miR-17-5p (and other miRNAs w/seed AAAGUGC)	35.269	TargetScan Human,miRecords	Experimentally Observed,High (predicted)	TUSC2
hsa-mir-373	miR-291a-3p (and other miRNAs w/seed AAGUGCU)	33.670	TarBase,TargetScan Human,miRecords	Experimentally Observed,High (predicted)	TUSC2
hsa-mir-373	miR-291a-3p (and other miRNAs w/seed AAGUGCU)	33.670	TarBase,miRecords	Experimentally Observed	UBXN1
hsa-mir-373	miR-291a-3p (and other miRNAs w/seed AAGUGCU)	33.670	TarBase,miRecords	Experimentally Observed	USP12	Protein Ubiquitination Pathway
hsa-mir-93	miR-17-5p (and other miRNAs w/seed AAAGUGC)	35.269	TargetScan Human,miRecords	Experimentally Observed,High (predicted)	VEGFA	Amyotrophic Lateral Sclerosis Signaling Axonal Guidance Signaling Bladder Cancer Signaling Clathrin-mediated Endocytosis Signaling Colorectal Cancer Metastasis Signaling Corticotropin Releasing Hormone Signaling Ephrin Receptor Signaling HIF1α Signaling Hepatic Fibrosis / Hepatic Stellate Cell Activation Hypoxia Signaling in the Cardiovascular System IL-6 Signaling IL-8 Signaling ILK Signaling In…
hsa-mir-373	miR-291a-3p (and other miRNAs w/seed AAGUGCU)	33.670	TargetScan Human,miRecords	Experimentally Observed,High (predicted)	VEGFA	Amyotrophic Lateral Sclerosis Signaling Axonal Guidance Signaling Bladder Cancer Signaling Clathrin-mediated Endocytosis Signaling Colorectal Cancer Metastasis Signaling Corticotropin Releasing Hormone Signaling Ephrin Receptor Signaling HIF1α Signaling Hepatic Fibrosis / Hepatic Stellate Cell Activation Hypoxia Signaling in the Cardiovascular System IL-6 Signaling IL-8 Signaling ILK Signaling In…
hsa-mir-93	miR-17-5p (and other miRNAs w/seed AAAGUGC)	35.269	miRecords	Experimentally Observed	VIM	14-3-3-mediated Signaling ILK Signaling Signaling by Rho Family GTPases
hsa-mir-373	miR-291a-3p (and other miRNAs w/seed AAGUGCU)	33.670	TarBase,miRecords	Experimentally Observed	VPS26A
hsa-mir-181b	miR-181a-5p (and other miRNAs w/seed ACAUUCA)	34.461	TarBase,miRecords	Experimentally Observed	VSNL1
hsa-mir-367	miR-92a-3p (and other miRNAs w/seed AUUGCAC)	33.709	miRecords	Experimentally Observed	VSNL1
hsa-mir-93	miR-17-5p (and other miRNAs w/seed AAAGUGC)	35.269	TargetScan Human,miRecords	Experimentally Observed,High (predicted)	ZBTB7A
hsa-mir-367	miR-92a-3p (and other miRNAs w/seed AUUGCAC)	33.709	Ingenuity Expert Findings,TargetScan Human	Experimentally Observed,High (predicted)	ZEB2	Regulation of the Epithelial-Mesenchymal Transition Pathway
hsa-mir-373	miR-291a-3p (and other miRNAs w/seed AAGUGCU)	33.670	TarBase,miRecords	Experimentally Observed	ZHX1
hsa-mir-373	miR-291a-3p (and other miRNAs w/seed AAGUGCU)	33.670	TarBase,miRecords	Experimentally Observed	ZNF226

## Sheet: Sheet1
hsa-mir-93	miR-17-5p (and other miRNAs w/seed AAAGUGC)	35.269	TargetScan Human,miRecords	Experimentally Observed,High (predicted)	CCND1	Acute Myeloid Leukemia Signaling Androgen Signaling Aryl Hydrocarbon Receptor Signaling Bladder Cancer Signaling Cell Cycle Regulation by BTG Family Proteins Cell Cycle: G1/S Checkpoint Regulation Chronic Myeloid Leukemia Signaling Colorectal Cancer Metastasis Signaling Cyclins and Cell Cycle Regulation Endometrial Cancer Signaling ErbB2-ErbB3 Signaling Estrogen-Dependent Breast Cancer Signaling …
hsa-mir-193b	miR-193a-3p (and other miRNAs w/seed ACUGGCC)	33.371	Ingenuity Expert Findings,TargetScan Human	Experimentally Observed,High (predicted)	CCND1	Acute Myeloid Leukemia Signaling Androgen Signaling Aryl Hydrocarbon Receptor Signaling Bladder Cancer Signaling Cell Cycle Regulation by BTG Family Proteins Cell Cycle: G1/S Checkpoint Regulation Chronic Myeloid Leukemia Signaling Colorectal Cancer Metastasis Signaling Cyclins and Cell Cycle Regulation Endometrial Cancer Signaling ErbB2-ErbB3 Signaling Estrogen-Dependent Breast Cancer Signaling …
hsa-mir-19b	miR-19b-3p (and other miRNAs w/seed GUGCAAA)	35.177	TargetScan Human,miRecords	Experimentally Observed,High (predicted)	CCND1	Acute Myeloid Leukemia Signaling Androgen Signaling Aryl Hydrocarbon Receptor Signaling Bladder Cancer Signaling Cell Cycle Regulation by BTG Family Proteins Cell Cycle: G1/S Checkpoint Regulation Chronic Myeloid Leukemia Signaling Colorectal Cancer Metastasis Signaling Cyclins and Cell Cycle Regulation Endometrial Cancer Signaling ErbB2-ErbB3 Signaling Estrogen-Dependent Breast Cancer Signaling …
hsa-mir-373	miR-291a-3p (and other miRNAs w/seed AAGUGCU)	33.670	TargetScan Human,miRecords	Experimentally Observed,High (predicted)	CCND1	Acute Myeloid Leukemia Signaling Androgen Signaling Aryl Hydrocarbon Receptor Signaling Bladder Cancer Signaling Cell Cycle Regulation by BTG Family Proteins Cell Cycle: G1/S Checkpoint Regulation Chronic Myeloid Leukemia Signaling Colorectal Cancer Metastasis Signaling Cyclins and Cell Cycle Regulation Endometrial Cancer Signaling ErbB2-ErbB3 Signaling Estrogen-Dependent Breast Cancer Signaling …
hsa-mir-373	miR-291a-3p (and other miRNAs w/seed AAGUGCU)	33.670	TargetScan Human,miRecords	Experimentally Observed,High (predicted)	CCND2	Aryl Hydrocarbon Receptor Signaling Cell Cycle: G1/S Checkpoint Regulation Cyclins and Cell Cycle Regulation GADD45 Signaling IL-8 Signaling Molecular Mechanisms of Cancer p53 Signaling
hsa-mir-367	miR-92a-3p (and other miRNAs w/seed AUUGCAC)	33.709	Ingenuity Expert Findings,TargetScan Human	Experimentally Observed,High (predicted)	CCNE2	Antiproliferative Role of TOB in T Cell Signaling Aryl Hydrocarbon Receptor Signaling Breast Cancer Regulation by Stathmin1 Cell Cycle Regulation by BTG Family Proteins Cell Cycle: G1/S Checkpoint Regulation Cyclins and Cell Cycle Regulation DNA damage-induced 14-3-3σ Signaling Estrogen-mediated S-phase Entry Factors Promoting Cardiogenesis in Vertebrates GADD45 Signaling HER-2 Signaling in Breas…
hsa-mir-93	miR-17-5p (and other miRNAs w/seed AAAGUGC)	35.269	miRecords	Experimentally Observed	BCL2	Amyotrophic Lateral Sclerosis Signaling Apoptosis Signaling Ceramide Signaling Cytotoxic T Lymphocyte-mediated Apoptosis of Target Cells Death Receptor Signaling Docosahexaenoic Acid (DHA) Signaling Glucocorticoid Receptor Signaling Hepatic Fibrosis / Hepatic Stellate Cell Activation IL-15 Signaling IL-8 Signaling Induction of Apoptosis by HIV1 Interferon Signaling Melanocyte Development and Pigm…
hsa-mir-181b	miR-181a-5p (and other miRNAs w/seed ACAUUCA)	34.461	Ingenuity Expert Findings,TarBase,TargetScan Human,miRecords	Experimentally Observed,High (predicted)	BCL2	Amyotrophic Lateral Sclerosis Signaling Apoptosis Signaling Ceramide Signaling Cytotoxic T Lymphocyte-mediated Apoptosis of Target Cells Death Receptor Signaling Docosahexaenoic Acid (DHA) Signaling Glucocorticoid Receptor Signaling Hepatic Fibrosis / Hepatic Stellate Cell Activation IL-15 Signaling IL-8 Signaling Induction of Apoptosis by HIV1 Interferon Signaling Melanocyte Development and Pigm…
hsa-mir-93	miR-17-5p (and other miRNAs w/seed AAAGUGC)	35.269	Ingenuity Expert Findings,TargetScan Human,miRecords	Experimentally Observed,High (predicted)	BCL2L11	Apoptosis Signaling Molecular Mechanisms of Cancer PTEN Signaling
hsa-mir-19b	miR-19b-3p (and other miRNAs w/seed GUGCAAA)	35.177	TargetScan Human,miRecords	Experimentally Observed,High (predicted)	BCL2L11	Apoptosis Signaling Molecular Mechanisms of Cancer PTEN Signaling
hsa-mir-367	miR-92a-3p (and other miRNAs w/seed AUUGCAC)	33.709	Ingenuity Expert Findings,TargetScan Human,miRecords	Experimentally Observed,High (predicted)	BCL2L11	Apoptosis Signaling Molecular Mechanisms of Cancer PTEN Signaling
hsa-mir-93	miR-17-5p (and other miRNAs w/seed AAAGUGC)	35.269	Ingenuity Expert Findings,TarBase,TargetScan Human,miRecords	Experimentally Observed,High (predicted)	CDKN1A	ATM Signaling Antiproliferative Role of Somatostatin Receptor 2 Aryl Hydrocarbon Receptor Signaling Bladder Cancer Signaling Breast Cancer Regulation by Stathmin1 Cell Cycle: G1/S Checkpoint Regulation Cell Cycle: G2/M DNA Damage Checkpoint Regulation Chronic Myeloid Leukemia Signaling Cyclins and Cell Cycle Regulation Estrogen-mediated S-phase Entry GADD45 Signaling Glioblastoma Multiforme Signa…
hsa-mir-373	miR-291a-3p (and other miRNAs w/seed AAGUGCU)	33.670	TarBase	Experimentally Observed	CDKN1A	ATM Signaling Antiproliferative Role of Somatostatin Receptor 2 Aryl Hydrocarbon Receptor Signaling Bladder Cancer Signaling Breast Cancer Regulation by Stathmin1 Cell Cycle: G1/S Checkpoint Regulation Cell Cycle: G2/M DNA Damage Checkpoint Regulation Chronic Myeloid Leukemia Signaling Cyclins and Cell Cycle Regulation Estrogen-mediated S-phase Entry GADD45 Signaling Glioblastoma Multiforme Signa…
hsa-mir-367	miR-92a-3p (and other miRNAs w/seed AUUGCAC)	33.709	Ingenuity Expert Findings	Experimentally Observed	CDKN1A	ATM Signaling Antiproliferative Role of Somatostatin Receptor 2 Aryl Hydrocarbon Receptor Signaling Bladder Cancer Signaling Breast Cancer Regulation by Stathmin1 Cell Cycle: G1/S Checkpoint Regulation Cell Cycle: G2/M DNA Damage Checkpoint Regulation Chronic Myeloid Leukemia Signaling Cyclins and Cell Cycle Regulation Estrogen-mediated S-phase Entry GADD45 Signaling Glioblastoma Multiforme Signa…
hsa-mir-181b	miR-181a-5p (and other miRNAs w/seed ACAUUCA)	34.461	miRecords	Experimentally Observed	CDKN1B	14-3-3-mediated Signaling Antiproliferative Role of Somatostatin Receptor 2 Antiproliferative Role of TOB in T Cell Signaling Aryl Hydrocarbon Receptor Signaling Breast Cancer Regulation by Stathmin1 Cell Cycle: G1/S Checkpoint Regulation Chronic Myeloid Leukemia Signaling Cyclins and Cell Cycle Regulation ErbB2-ErbB3 Signaling Estrogen-mediated S-phase Entry Glioblastoma Multiforme Signaling HER…
hsa-mir-367	miR-92a-3p (and other miRNAs w/seed AUUGCAC)	33.709	TargetScan Human,miRecords	Experimentally Observed,High (predicted)	CDKN1C	Glucocorticoid Receptor Signaling
hsa-mir-23a	miR-23a-3p (and other miRNAs w/seed UCACAUU)	34.221	Ingenuity Expert Findings,TargetScan Human	Experimentally Observed,High (predicted)	IL6R	Acute Phase Response Signaling Cardiac Hypertrophy Signaling Colorectal Cancer Metastasis Signaling Hepatic Fibrosis / Hepatic Stellate Cell Activation IL-6 Signaling Role of JAK family kinases in IL-6-type Cytokine Signaling Role of Macrophages, Fibroblasts and Endothelial Cells in Rheumatoid Arthritis Systemic Lupus Erythematosus Signaling T Helper Cell Differentiation
hsa-mir-93	miR-17-5p (and other miRNAs w/seed AAAGUGC)	35.269	TargetScan Human,miRecords	Experimentally Observed,High (predicted)	IL8	Agranulocyte Adhesion and Diapedesis Airway Pathology in Chronic Obstructive Pulmonary Disease Atherosclerosis Signaling Bladder Cancer Signaling Communication between Innate and Adaptive Immune Cells Glucocorticoid Receptor Signaling Granulocyte Adhesion and Diapedesis HMGB1 Signaling Hematopoiesis from Pluripotent Stem Cells Hepatic Cholestasis Hepatic Fibrosis / Hepatic Stellate Cell Activatio…
hsa-mir-93	miR-17-5p (and other miRNAs w/seed AAAGUGC)	35.269	Ingenuity Expert Findings,TargetScan Human	Experimentally Observed,High (predicted)	PTEN	3-phosphoinositide Biosynthesis 3-phosphoinositide Degradation B Cell Receptor Signaling D-myo-inositol (1,3,4)-trisphosphate Biosynthesis D-myo-inositol (1,4,5,6)-Tetrakisphosphate Biosynthesis D-myo-inositol (3,4,5,6)-tetrakisphosphate Biosynthesis D-myo-inositol-5-phosphate Metabolism Endometrial Cancer Signaling Epithelial Adherens Junction Signaling ErbB2-ErbB3 Signaling FAK Signaling Fcγ Re…
hsa-mir-19b	miR-19b-3p (and other miRNAs w/seed GUGCAAA)	35.177	Ingenuity Expert Findings,TarBase,TargetScan Human,miRecords	Experimentally Observed,High (predicted)	PTEN	3-phosphoinositide Biosynthesis 3-phosphoinositide Degradation B Cell Receptor Signaling D-myo-inositol (1,3,4)-trisphosphate Biosynthesis D-myo-inositol (1,4,5,6)-Tetrakisphosphate Biosynthesis D-myo-inositol (3,4,5,6)-tetrakisphosphate Biosynthesis D-myo-inositol-5-phosphate Metabolism Endometrial Cancer Signaling Epithelial Adherens Junction Signaling ErbB2-ErbB3 Signaling FAK Signaling Fcγ Re…
hsa-mir-367	miR-92a-3p (and other miRNAs w/seed AUUGCAC)	33.709	Ingenuity Expert Findings,TargetScan Human	Experimentally Observed,High (predicted)	PTEN	3-phosphoinositide Biosynthesis 3-phosphoinositide Degradation B Cell Receptor Signaling D-myo-inositol (1,3,4)-trisphosphate Biosynthesis D-myo-inositol (1,4,5,6)-Tetrakisphosphate Biosynthesis D-myo-inositol (3,4,5,6)-tetrakisphosphate Biosynthesis D-myo-inositol-5-phosphate Metabolism Endometrial Cancer Signaling Epithelial Adherens Junction Signaling ErbB2-ErbB3 Signaling FAK Signaling Fcγ Re…
hsa-mir-373	miR-291a-3p (and other miRNAs w/seed AAGUGCU)	33.670	TarBase,TargetScan Human	Experimentally Observed,High (predicted)	RELA	4-1BB Signaling in T Lymphocytes Activation of IRF by Cytosolic Pattern Recognition Receptors Acute Myeloid Leukemia Signaling Acute Phase Response Signaling Altered T Cell and B Cell Signaling in Rheumatoid Arthritis Androgen Signaling Angiopoietin Signaling Antioxidant Action of Vitamin C Apoptosis Signaling April Mediated Signaling Aryl Hydrocarbon Receptor Signaling Atherosclerosis Signaling …
